# Supplementary material for: Is Clinical Remission, an Ambitious Treatment Goal, Achievable in Patients with Moderate-to-Severe Asthma on Inhaled Therapies: How Ambitious Should We Be?
Source: J Clin Med. 2026 Feb 14;15(4):1497. doi: 10.3390/jcm15041497 (PMC12941637; doi:10.3390/jcm15041497)
Supplement: Supplementary file 1 [file jcm-15-01497-s001.zip]

Archive with 1 entries (1 files):
- jcm-4065727-supplementary.pdf
